# Supplementary material for: Genome-Wide Identification, Evolution, and Expression Analysis of GASA Gene Family in Prunus mume
Source: Int J Mol Sci. 2022 Sep 18;23(18):10923. doi: 10.3390/ijms231810923 (PMC9506367; doi:10.3390/ijms231810923)
Supplement: Supplementary file 1 [file ijms-23-10923-s001.zip]

Archive with 1 entries (1 files):
- ijms-1907475-supplementary.pdf
